# Supplementary material for: The Effects of Whole-Body Vibration on Spasticity in Stroke: A Systematic Review and Meta-Analysis
Source: J Clin Med. 2025 Aug 23;14(17):5966. doi: 10.3390/jcm14175966 (PMC12428902; doi:10.3390/jcm14175966)
Supplement: Supplementary file 1 [file jcm-14-05966-s001.zip]

Archive with 2 entries (2 files):
- jcm-3806909-updated.pdf
- jcm-3806909_Table S1.pdf
